# Supplementary material for: Biomarker δ13C values record consistent savanna vegetation and variable alkalinity of Lake Olduvai during Pleistocene wet/dry cycles
Source: Proc Natl Acad Sci U S A. 2025 Dec 29;123(1):e2508896122. doi: 10.1073/pnas.2508896122 (PMC12773765; doi:10.1073/pnas.2508896122)
Supplement: Supplementary file 2 — Dataset S01 (XLSX) [file pnas.2508896122.sd01.xlsx]

## Sheet: Sheet1
Dataset: Bulk geochemical data and 13C biomarker compositions for Olduvai Core 2A samples
Data presented as depth profiles: Bulk geochemistry in Fig. 1C and calibrated biomarker d13C values (as ‰) in Fig. 4. Drier (D1 = rows 80-90; D2 = rows 48-64; D3 = 7-21) and wetter (W1 = rows 65-79; W2 = rows 22-47) intervals are designated in taupe and pale blue, respectively, and with the transitions in d13C values between them colored in pale green.
							Biomarker δ13C (‰) Compositions
Samples (Core 2A)			Bulk geochemistry				n-alkanes										Hopanoids			Sterenes							Steroidal Ketones			Alkenones
Core-Section Interval	Depth (MBS)		δ13CTOC (‰)	Corg (%)	C/N		aq macro (23+25)	C23	C25	C27	C29	C31	C33	C35	land plants (29-35)		hop-17(21)-ene	C31 bb H		C28 D4,22	C28 D5,22	C29 D4,22	C29 D5,22	C29 D3,5,22	C29 Avg		C28 4Me	C29 4Me		C37:3 Me	C37:2 Me	C38:3 Et	C38:2 Et	C39:3 one	C39:2 one	C40:3 Et	C40:2 Et	Avg
31Y-1 16-19	72.1669		-16.1071	1.1
31Y-1 32-35	72.3195		-13.4708	2.7	26.9044																											-14.4512	-14.01					-14.2306
31Y-1 48-51	72.472		-13.7329	1.67	21.3897
31Y-1 64-67	72.6246		-14.441	1.39	20.3353
31Y-1 80-83	72.7772		-15.22	1.7	26.3042
31Y-1 96-99	72.9298		-15.2776	2.2	27.9911
31Y-1 112-115	73.07		-16.1041	2.12	26.2432
31Y-1 128-131	73.2349		-17.7087	1.95	24.9374
31Y-1 144-147	73.3875		-18.802	2.08	24.4465
31Y-2 32-35	73.767		-16.5443	1.41	21.1943
31Y-2 48-51	73.9196		-14.896	1.24	21.4784
31Y-2 64-67	74.0722		-15.8	1.4	22.6837
31Y-2 80-83	74.2247		-17.18	1.82	26.2356		-22.275	-21.7262	-22.8237	-21.6246	-22.8339	-22.6205	-25.4352	-23.9212	-23.7027		-25.0999	-28.1281				-12.347	-11.534	-12.032	-11.971
31Y-2 96-99	74.3773		-18.53	1.88	24.927		-22.1479	-21.147	-23.1489	-22.0616	-24.0228	-23.7484	-24.9576	-23.535	-24.066		-27.305	-32.2944				-14.8671	-13.4444		-14.1558
31Y-2 112-115	74.5299		-22.4206	2.28	27.8415		-23.5807	-24.3886	-22.7729	-21.838	-24.9983	-23.7281	-24.7341	-24.1955	-24.414		-24.7443					-18.4643	-17.4786	-15.426	-17.123
31Y-2 128-131	74.6825		-24.09	1.81	24.69					-24.2565	-25.8417	-24.5817	-24.5817	-24.226	-24.8078		-28.25					-19.6532	-18.3221	-16.9502	-18.3085
31Y-2 144-147	74.835		-26.4047	3.88	33.4352					-23.5284	-25.2398	-23.9613	-24.8371	-23.6693	-24.4269		-27.837	-35.7897				-12.6262	-17.126		-14.8761
32Y-1 16-19	75.1677		-22.2203	2.49						-23.1962	-25.5216	-23.619	-23.3573	-23.3975	-23.9739		-29.1758
32Y-1 32-35	75.321		-21.47	0.29	14.4402						-24.5049	-23.6593	-23.5687		-23.911
32Y-1 48-51	75.4743		-21.4262	1.07	25.2175
32Y-1 64-67	75.6276		-20.3275	0.77	20.9155
32Y-1 80-83	75.7809		-14.7216	1.11	21.4007
32Y-1 96-99	75.9342		-16.3038	1.69	15.0266
32Y-1 112-115	76.0875		-18.9679	1.37	17.3068
32Y-1 128-131	76.2408		-22.7717	1.72	21.184
32Y-1 144-147	76.3941		-26.23	2.69	30.5477
32Y-2 16-19	76.5953		-27.3601	2.26	31.66					-23.94	-22.97	-23.53	-23.03	-21.96	-22.8725		-27.67															-19.6987	-20.3654				-19.432	-19.832
32Y-2 32-35	76.7486		-24.4504	3	32.8772					-22.94	-24.13	-23.88	-23.7	-22.55	-23.565		-28.4															-19.34	-19.49				-18.6901	-19.1734
32Y-2 48-51	76.9019		-26.5065	3.08	32.8442					-22.5253	-23.652	-23.8732	-23.3677	-22.9254	-23.4546		-27.6852
32Y-2 68-71	77.1019		-27.3	3.07							-25.42	-23.3782	-23.13	-21.68	-23.4021
32Y-2 80-83	77.2086		-26.872	2.75	31.0998		-25.86	-26.88	-24.84	-24.4	-24.71	-24.31	-23.97	-22.81	-23.95		-24.0494	-28.5075				-20.1381	-19.6011		-19.8696							-20.9338	-20.2					-20.5669
32Y-2 96-99	77.3619		-26.9937	2.89	27.93					-22.79	-23.95	-23.49	-23.06	-21.12	-22.905		-24.57															-20.16	-19.59				-19.83	-19.86
32Y-2 128-131	77.6685		-23.3643	1.59	21.6869					-23.31	-27.25	-26.82	-24.52	-23.43	-25.505		-31.8
32Y-2 144-147	77.8218		-21.0479	1.5925	19.2331					-20.91	-24.34	-23.67	-23.62	-22.16	-23.4475		-21.88	-32.2335				-17.1354		-17.5149	-17.3251
33Y-1 16-19	78.1729		-19.5649	1.4209							-23.72	-24.1	-23.83	-22.88	-23.6325		-23.35	-31.0948		-17.2619		-17.19	-17.167	-18.24	-17.5323
33Y-1 32-35	78.331		-16.2091	1.2033	16.6893			-15.2172		-20.535	-24.1364	-23.8837	-24.0943	-22.5253	-23.6599		-19.1345
33Y-1 48-51	78.4891		-19.1081	1.5055	18.8659					-21.25	-23.36	-22.76	-22.8	-22.11	-22.7575		-18.85	-28.9934				-11.7054	-11.264	-10.494	-11.1545
33Y-1 64-67	78.6472		-27.1878	1.6097	27.5634					-20.3261	-24.652	-24.5517	-23.5379	-22.4439	-23.7964		-26.1777
33Y-1 82-85	78.8251		-27.1163	2.0162	25.0149					-23.2347	-24.8439	-24.3463	-23.5629	-23.4253	-24.0446		-23.2982
33Y-1 96-99	78.9634		-25.8596	2.061	25.6025					-22.72	-23.8	-23.46	-23.16	-22.81	-23.3075		-25.22			-16.64	-22.06	-16.42	-16.55	-17.58	-16.85
33Y-1 112-115	79.1215		-22.8468	2.87528	18.5329				-21.0826	-20.7772	-23.9153	-24.5576	-24.3365	-23.3256	-24.0337		-23.0097							-17.4601
33Y-1 128-131	79.2796		-15.6651	1.20693	17.2996		-16.8561	-15.0193	-18.693	-20.2069	-22.8642	-23.8911	-24.7592	-24.9709	-24.1213							-18.3965		-18.1954	-18.296
33Y-1 144-147	79.4377		-17.2425	1.27086	20.927		-17.01	-15.67	-18.35	-18.78	-21.69	-21.58	-22.73	-23.38	-22.345		-15.25	-26.8463		-13.5956	-13.4357	-14.18	-13.87	-14.32	-14.1233		-15.555	-15.425		-14.6884	-14.2768	-15.4575	-14.4393					-14.7155
33Y-2 32-35	79.7935		-16.5092	1.5448	18.7932		-19.0988	-17.38	-20.8175	-20.04	-22.15	-23.03	-24.34	-24.13	-23.4125		-18.4			-15.27		-15.16	-15.39	-15.33	-15.2933
33Y-2 48-51	79.9516		-18.0064	1.781	25.3704		-20.6994	-20.2627	-21.136	-21.8039	-22.1737	-22.1532	-23.4169	-23.3861	-22.7825		-14.8996			-17.7044	-17.314	-15.105	-14.5297	-16.8825	-15.5057		-16.3632	-16.4023		-17.0357	-18.6619	-17.3453	-16.84	-17.52	-17.07	-17.65	-18.19	-17.5391
33Y-2 64-67	80.1097		-16.8061	0.8278	17.688		-19.5721	-18.9068	-20.2374	-21.3463	-24.389	-24.6462	-25.6309	-25.2672	-24.9833
33Y-2 80-83	80.2678		-19.5003	3.02519	21.6977		-19.2012	-18.4987	-19.9038	-20.55	-23.8834	-23.2372	-24.3141	-24.2218	-23.9141		-18.5192					-16.2217		-12.6832	-14.4525
33Y-2 96-99	80.4259		-18.315	1.93423	24.4172		-19.7807	-18.7346	-20.8269	-20.7859	-22.3551	-22.9603	-24.1398		-23.1517		-21.5449					-14.1909	-13.3396	-14.9807	-14.1704
33Y-2 118-121	80.6433		-15.0089	1.8311	18.9066					-19.1016	-24.5717	-22.6647	-23.1666	-22.5643	-23.2418		-20.1755
33Y-2 128-131	80.7421		-17.0165	2.1989	18.73					-22.7255	-25.975	-22.9313	-23.5595	-22.7038	-23.7924		-21.7398															-13.7273	-12.7425					-13.2349
33Y-2 144-147	80.9002		-15.1494	1.5771	15.9787				-20.9797	-21.1067	-24.8439	-23.1182	-24.0075	-23.8593	-23.9572		-19.6775															-10.0682	-11.2397					-10.6539
34Y-1 16-19	81.175		-15.1957	3.24738				-15.629			-21.4032	-21.8655	-24.0847	-23.2628	-22.6541		-17.838	-26.7355		-13.3687	-10.2453	-11.1186	-10.1631	-9.51584	-10.2659
34Y-1 32-35	81.335		-18.3891	3.24155	27.3433		-20.9079	-21.1587	-20.6571	-21.3532		-22.8888	-22.9297	-21.9572	-22.5919		-18.1592	-25.1819		-15.5795	-15.1393	-11.6382	-12.7029	-12.9486	-12.4299
34Y-1 48-51	81.495		-19.0469	2.39045	26.1824		-19.57	-19.28	-19.86	-21.58	-22.82	-22.67	-23.62	-22.48	-22.8975		-22.88	-27.06		-16.5	-15.17	-14.57	-13.65	-10.89	-13.0367
34Y-1 64-67	81.655		-21.151	2.69308	20.8292		-21.8655	-21.4956	-22.2354	-23.4169		-22.9957	-24.28	-22.184	-23.1532		-17.4024			-15.1153		-14.9509	-15.1872		-15.0691
34Y-1 80-83	81.815		-21.4331	1.7224	15.8747		-22.22	-22.1568	-22.2833	-24.4243	-24.5403	-23.5384	-24.1501	-23.3064	-23.8838		-20.849	-28.295				-14.4049	-15.5439	-16.3666	-15.4384
34Y-1 96-99	81.975		-23.4649	2.21655	20.005				-23.1376	-24.2872	-24.92	-23.9075	-24.1818	-24.013	-24.2556		-23.8864					-18.3599	-17.9908	-15.8392	-17.3966
34Y-1 112-115	82.135		-21.9216	2.1928	17.5917		-22.4679	-21.9142	-23.0216	-24.0868	-25.43	-24.48	-23.35	-22.98	-24.06		-22.9	-28.1				-14.37	-14.41	-16.89	-15.2233
34Y-1 128-131	82.295		-24.9695	2.91399	20.9655		-24.9728	-24.9728		-25.09	-25.6122	-24.87	-24.53	-24.86	-24.9681		-25.9	-26.96				-19.28	-18.43	-17.72	-18.4767
34Y-2 32-35	82.782		-25.2858	3.24067	24.8836				-23.4751	-24.63	-24.7944	-23.81	-24.27	-23.59	-24.1161		-24.11	-28.7274				-17.37	-16.3	-16.7	-16.79
34Y-2 48-51	82.942		-23.9575	2.7583	24.5182
34Y-2 64-67	83.102		-23.8828	2.70265	25.1878					-23.33	-22.4513	-24.2299	-24.6957	-23.0653	-23.6105							-16.5756	-15.898	-17.3484	-16.6074
34Y-2 85-88	83.312		-26.9912	2.59104	29.3225					-23.9962	-24.7757	-24.2013	-24.4987	-23.2474	-24.1808		-22.4064
34Y-2 96-99	83.422		-25.8062	3.4645	27.4742					-23.7828	-24.3517	-23.5895	-23.5144	-23.7183	-23.7935		-22.9776													-19.23	-20.67	-21.32	-20.66					-20.47
34Y-2 118-121	83.642		-27.8377	4.41935	34.7124					-25.19	-25.17	-24.01	-24.25	-24.26	-24.4225							-19.48	-19.25	-20.1931	-19.641
34Y-2 128-131	83.742		-27.1928	5.80475	37.2457
35Y-1 16-19	84.1682		-26.7168	4.23466					-24.3154	-24.5155	-24.9473	-24.684	-24.6945	-23.5362	-24.4655		-24.6629	-29.9387						-17.6286
35Y-1 32-35	84.3219		-27.0816	4.02505	34.0817				-23.0459	-24.68	-24.78	-24.26	-24.91	-24.93	-24.72		-25.36					-14.46		-16.89	-15.675
35Y-1 48-51	84.4757		-27.8416	3.98561	30.4187					-24.6259	-26.2806	-24.4978	-24.722	-23.5477	-24.762		-24.0494					-17.3987		-16.7261	-17.0624
35Y-1 64-67	84.6294		-27.5102	3.37725	30.2892							-23.26	-22.95	-22.9911	-23.067		-24.32					-22.1415		-20.954	-21.5477
35Y-1 80-83	84.7832		-27.742	2.79585	29.23					-25.4474		-23.7599	-23.8864	-23.2853	-23.6439		-24.0235					-19.5728		-17.5794	-18.5761
35Y-1 96-99	84.9369		-26.0258	2.7096	26.8144
35Y-1 112-115	85.0906		-21.0469	2.47925	22.9879		-21.418	-20.5479	-22.288	-22.4802	-24.327	-24.9248	-25.576	-26.2913	-25.2798		-20.0141	-27.5616		-16.6941	-15.5732	-19.032	-19.1067	-16.7582	-18.299							-19.36	-18.46				-18.86	-18.8933
35Y-1 128-131	85.2444		-20.3194	2.3795	22.9681		-20.8148	-19.2028	-22.4268	-20.4945	-25.149	-24.3804	-25.2984	-24.1562	-24.746		-19.4484	-26.9745		-16.2244	-15.7333	-16.566			-16.566
35Y-1 144-147	85.3981		-20.5873	2.84577	26.2368		-20.5639	-19.032	-22.0958	-21.1457	-23.9213	-24.1989	-25.6187	-23.7078	-24.3617		-19.3096	-27.4976		-17.6976	-16.502	-18.0712	-17.1532	-17.7189	-17.6478
35Y-2 16-19	85.6393		-22.2912	2.25516	23.0474		-22.1946	-22.0184	-22.3707	-21.9479	-23.7499	-24.3036	-24.6458	-23.8808	-24.145		-20.7802			-19.2601	-17.0555	-20.5386		-18.8977	-19.7182
35Y-2 32-35	85.7931		-21.4263	2.1178	28.5034		-22.6898	-22.2934	-23.0863	-22.6246	-23.1565	-24.3208	-24.2104	-24.1703	-23.9645		-18.2685	-29.5802		-19.6235	-19.4428	-19.0414	-20.1153	-17.315	-18.8239
35Y-2 48-51	85.9468		-21.4288	2.38656	25.9527		-20.4978	-19.2418	-21.7538	-20.7447	-22.9347	-22.6878	-23.3534	-23.6325	-23.1521		-17.7711	-25.9083		-18.5977	-17.2988	-18.9842										-16.2145	-15.8496					-16.0321
35Y-2 64-67	86.1006		-20.8765	2.4624	27.9556
35Y-2 80-83	86.2543		-23.489	3.2354	34.1647
35Y-2 96-99	86.4081		-19.18	1.5902	20.335		-20.6322	-19.4629	-21.8015	-21.1893	-24.5918	-25.9167	-24.4915	-24.0298	-24.7574			-30.6441				-15.8094	-16.2009	-17.7867	-16.599
35Y-2 112-115	86.5618		-20.3915	1.8002	23.4401		-21.0402	-20.2641	-21.8164	-23.1293	-24.7438	-23.6971	-25.1164	-25.2938	-24.7128		-21.5681	-28.9663				-20.7431	-19.9624	-20.2907	-20.3321
35Y-2 128-131	86.7156		-20.13	1.93324	28.2565		-19.9999	-19.6235	-20.3763	-21.6911	-25.4048	-24.2807	-24.361	-25.5353	-24.8954		-21.1893	-32.3203				-18.66		-19.2923	-18.9761
35Y-2 144-147	86.8693		-22.51	2.91487	31.4819		-21.9722	-22.3134	-21.6309	21.5382	-23.5982	-24.2807	-24.4915	-24.2104	-24.1452		-21.6711	-29.5401				-19.9447	-18.9811	-16.2009	-18.3756
Note: Individual biomarker d13C values in bold and in bold italics represent average values from duplicate and triplicate analyses, respectively.
Data presented as box and whisker plots in Fig. 3 are noted with bold borders, or with dashed borders when only the data ranges are shown. The 25 % and 75 % quartile values define the d13C ranges for biomarkers presented in Fig. 4 for selected data series.
Overall
avg			-21.1345	2.27	24.58		-21.1078	-20.153	-21.7903	-21.6537	-24.2243	-23.7875	-24.0989	-23.4777	-23.8791		-22.6313	-28.9552		-16.6089	-16.2475	-16.7532	-16.0221	-16.393	-16.4895		-15.9591	-15.9137		-16.9847	-17.8696	-17.3397	-16.9905	-17.52	-17.07	-17.65	-19.0004	-17.1001
n			84	84	79		27	29	32	55	56	60	60	58	60		53	25		16	9	42	31	39	41		2	2		3	3	11	11	1	1	1	5	14
stdev			4.29502	0.91565	5.19003		2.01639	2.81898	1.48545	6.15482	1.17901	0.882239	0.745392	0.997479	0.710456		3.68488	2.412		1.84612	2.9232	2.77887	2.71302	2.65018	2.56896							3.43033	3.27738					3.27131
25 % quartile			-17.2	2.83	27.93		-19.89	-18.82	-20.82	-21.15	-23.61	-23.24	-23.52	-22.81	-23.4		-19.56	-27.02		-15.27	-15.15	-14.52	-13.82	-15.38	-14.92							-15.46	-14.44					-14.35
75 % quartile			-25.21	1.6	20.92		-22.21	-21.97	-22.97	-23.94	-24.94	-24.31	-24.63	-24.14	-24.4		-24.92	-30.29		-17.7	-17.31	-19.04	-18.35	-17.72	-18.36							-20.16	-20.2					-19.85
Dry
avg			-17.85	2.02	23.91		-20.38	-19.37	-21.18	-21.2	-23.62	-23.42	-24.28	-23.84	-23.77		-20.07	-28.4		-17.6776	-16.526	-16.3372	-15.1695	-15.7643	-15.82		-15.96	-15.91		-15.86	-16.47	-14.54	-14.19	-17.52	-17.07	-17.65	-18.19	-14.7459
n			38	38	36		20	21	21	23	23	24	24	23	24		21	14		8	8	18	14	18	18		2	2		2	2	6	6	1	1	1	1	6
stdev			2.62357	0.63	4.06		1.58303	2.12037	1.32322	1.05255	1.23614	1.01018	0.828102	0.908071	0.782069		2.91995	2.23692		2.12134	2.51918	2.90236	3.06315	3.13278	2.85989							2.53698	2.03325					2.36797
25 % quartile			-15.57	2.39	26.29		-19.57	-18.62	-20.31	-20.55	-22.82	-22.67	-23.57	-23.38	-23.15		-18.21	-26.82		-15.27	-14.71	-14.29	-13.18	-12.82	-14.12							-12.81	-12.37					-12.59
75 % quartile			-20.18	1.57	20.99		-21.27	-21.15	-22.23	-21.8	-24.28	-24.28	-24.91	-24.31	-24.31		-21.61	-29.85		-18.6	-17.3	-18.9	-17.61	-17.99	-18.37							-16.5	-16.1					-16.42
Wet
avg			-24.13	2.54	26.06		-25.42	-22.36	-23.92	-23.4	-24.62	-24.04	-23.89	-23.08	-23.89		-24.86	-30.28		-16.665	-22.06	-17.7936	-18.3702	-17.7449	-17.5215					-19.23	-20.67	-20.2905	-20.0611			-19.02	-19.9555	-20.3291
n			37	37	33		2	3	4	23	25	27	27	26	27		23	8		2	1	11	10	11	13					1	1	8	8			1	2	8
stdev			3.70038	1.16	6.12					1.47511	1.01841	0.726151	0.639918	0.890375	0.658197		3.03154	2.75636				2.98774	2.6297	2.52591	2.58634							0.828323	0.504639					0.563812
25 % quartile			-21.45	3.16	30.82					-22.79	-24.04	-23.62	-23.37	-22.5	-23.45		-23.3	-28.56				-16.72	-16	-16.77	-16.14							-19.51	-19.54					-19.5
75 % quartile			-27.1	1.59	21.07					-24.63	-25.2	-24.31	-24.52	-23.56	-24.42		-27.67	-31.95				-19.54	-19.05	-18.11	-19.11							-21.13	-20.51					-20.52
Transitions
avg			-22.6927	2.26	21.55		-22.3104	-22.1006	-22.4031	-23.143	-24.7216	-24.0193	-24.2611	-23.7035	-24.1328		-22.9195	-27.9855		-16.1498	-18.8166	-16.9569	-16.8237	-16.6588	-16.7135							-19.36	-18.46				-18.86	-18.8933
n			9	9	9		5	5	7	9	8	9	9	9	9		9	3		3	2	8	8	8	8							1	1				1	1
stdev			1.57887	0.38	4		0.812575	1.41859	0.6902	1.27843	0.713191	0.644928	0.717865	1.18525	0.669242		3.18487					2.18221	1.66755	0.747947	1.32348
25 % quartile			-21.29	2.59	25.15		-21.87	-21.02	-22.24	-22.16	-24.02	-23.5	-23.75	-22.9	-23.6		-20.43					-14.54	-15.28	-15.97	-15.28
75 % quartile			-23.78	1.94	18.06		-22.47	-23.27	-23.02	-24.27	-25.32	-24.57	-24.66	-24.21	-24.61		-24.98					-18.89	-18.24	-17.33	-18.07
